# Supplementary material for: Input-output efficiency, productivity dynamics, and determinants in western China’s higher education: A three-stage DEA, global Malmquist index, and Tobit model approach
Source: PLoS One. 2025 Jun 11;20(6):e0325901. doi: 10.1371/journal.pone.0325901 (PMC12157086; doi:10.1371/journal.pone.0325901)
Supplement: S6 Table — (XLSX) [file pone.0325901.s011.xlsx]

## Sheet: Input-output Data
Period	DMU	X1	X2	X3	X4	X5	X6	X7	Y1	Y2	Y3	Y4	Y5	Y6	Y7
2010	Chongqing	4717760	143384	32475	7131	87	44402443	3.28908e+06	66490	9568	779	17933	990	1529	679
2010	Sichuan	9460125	363259	67595	14569	126	79603864	5.08801e+06	126069	16797	2048	40651	1361	1891	245
2010	Yunnan	3303564	54625	27444	5074	92	35450704	2.49641e+06	46727	5674	301	10524	696	923	15
2010	Guizhou	3219150	28994	20647	2869	66	23782458	886650	33280	2843	67	7919	276	165	7
2010	Guangxi	3881412	67053	32616	9793	93	38038988	1.79483e+06	47914	5303	93	16366	481	525	56
2010	Tibet	648861	2592	2195	443	8	2916247	271098	4645	161	1	347	31	0	0
2010	Shaanxi	7914056	247856	60863	9855	121	55964401	5.23347e+06	113140	19722	1987	37078	1275	4034	503
2010	Gansu	3379221	62648	21603	2685	58	22899472	1.3809e+06	45747	5854	669	11159	522	351	11
2010	Ningxia	1037503	5995	5931	1101	22	10159580	392709	9201	785	10	3919	102	28	1
2010	Qinghai	551419	5328	3893	700	13	4080143	136510	5784	468	32	1318	64	9	0
2010	Xinjiang	4549281	18286	19724	2343	55	32674930	1.12916e+06	28902	3202	158	7377	156	103	60
2010	Innner Mogolia	4595565	24766	23615	3502	56	32451734	1.66154e+06	36201	3239	145	6965	385	150	19
2011	Chongqing	7796013	116172	34127	6303	59	46414420	3.85757e+06	70019	11476	875	19317	936	1624	448
2011	Sichuan	14329624	447640	69679	13489	93	81148916	5.69663e+06	137759	18389	2229	42041	1331	2775	334
2011	Yunnan	5407854	53668	30447	4763	64	37001152	2.80153e+06	50519	6222	377	10811	807	1061	18
2011	Guizhou	4073119	39081	22169	3193	48	31308024	1.19411e+06	37849	3255	80	7388	297	248	8
2011	Guangxi	5872787	67329	34478	10276	70	39012444	2.10269e+06	56837	5867	127	16966	482	846	92
2011	Tibet	1029024	3533	2288	521	6	2916247	183357	4553	193	2	497	27	4	0
2011	Shaanxi	15537448	291002	61347	9763	90	57282056	5.71841e+06	120586	20884	2161	41417	1259	5121	398
2011	Gansu	5113599	68606	22461	3093	42	24861837	1.55591e+06	51165	6431	729	9978	526	520	10
2011	Ningxia	2.47739e+06	11682	6222	1235	16	11199560	508728	10028	953	14	4830	101	28	0
2011	Qinghai	1085515	8082	3897	656	9	4074567	150212	6029	535	23	1788	46	22	0
2011	Xinjiang	5156497	21358	20416	2748	37	33317568	1.24562e+06	30518	3288	133	8006	268	153	18
2011	Innner Mogolia	6692124	31033	24415	3856	47	34818428	1.85434e+06	41321	3832	145	8896	421	139	11
2012	Chongqing	8719058	172296	36368	6591	60	48538914	4.24243e+06	75002	12847	997	20476	1087	1789	347
2012	Sichuan	17385233	387196	74665	14169	99	84045435	6.32083e+06	153588	20078	2120	41887	1268	3650	5
2012	Yunnan	11105235	66401	32268	5269	66	36831025	3.42871e+06	58703	8031	374	10469	852	1369	356
2012	Guizhou	5157919	40197	23164	3298	49	31092243	1.39947e+06	39680	3773	47	8297	384	298	20
2012	Guangxi	7811297	74919	36045	10204	70	44228000	2.19979e+06	62134	7078	147	17047	623	2270	114
2012	Tibet	960610	2577	2369	506	6	3207952	178367	4673	225	3	603	56	3	0
2012	Shaanxi	15326690	297735	63235	10485	91	57966201	6.14806e+06	132983	23365	2196	39244	1396	5605	7
2012	Gansu	5998899	70626	23655	3300	42	25063181	1.68988e+06	57328	7205	797	9818	661	592	1
2012	Ningxia	2086375	11808	6700	1557	16	10703030	553382	11783	1093	21	4750	93	60	0
2012	Qinghai	940105	9347	3878	559	9	3954320	155369	6561	664	26	1917	62	21	0
2012	Xinjiang	5678078	26834	20829	3554	39	35972748	1.32246e+06	30761	3914	159	8189	261	180	16
2012	Innner Mogolia	6838086	34830	24921	3972	48	35419845	2.14309e+06	45711	4507	150	9351	475	161	10
2013	Chongqing	9044852	175320	37728	6868	63	50140505	4.71593e+06	82490	13294	895	19736	1092	3374	204
2013	Sichuan	17916973	428783	78222	15126	103	88168132	6.93274e+06	164906	22141	2243	42302	1207	3981	247
2013	Yunnan	7556538	69332	34494	5586	67	38564467	3.69881e+06	64950	8507	426	12871	721	1189	25
2013	Guizhou	6197210	48848	25719	3848	52	36169468	1.73817e+06	43091	4041	52	8504	403	443	7
2013	Guangxi	8211085	82815	37437	10716	70	42564997	2.40909e+06	65083	7378	140	17914	624	1084	130
2013	Tibet	1387230	3365	2472	512	6	3244265	230038	4818	271	3	628	24	2	0
2013	Shaanxi	17139177	346609	65910	11299	92	63464315	6.60863e+06	136062	25297	2269	39160	1254	8089	509
2013	Gansu	6035226	58842	24820	3214	42	26242046	1.84639e+06	60848	7867	762	10761	752	786	13
2013	Ningxia	1893029	12909	7181	1184	16	10856121	619174	12574	1210	22	4689	95	78	0
2013	Qinghai	824730	14999	3951	549	9	3954320	181556	6813	798	22	1642	103	15	0
2013	Xinjiang	6210783	32640	21027	3692	41	35619746	1.41116e+06	32020	4603	172	8643	204	264	16
2013	Innner Mogolia	6443756	39587	24828	4168	49	34356823	2.41092e+06	50275	4950	175	9005	509	270	1
2014	Chongqing	9913574	168264	39560	6912	93	51595598	5.00978e+06	92380	14026	889	21007	1106	2777	245
2014	Sichuan	18133701	439285	82779	16461	80	92726076	7.76738e+06	174616	22773	2100	44833	1366	5077	308
2014	Yunnan	7309195	86506	35463	5904	87	40039926	3.89587e+06	74098	8632	355	13852	882	1704	7
2014	Guizhou	7425539	61025	28515	4373	77	38950373	2.20776e+06	51173	4356	40	8392	456	906	15
2014	Guangxi	9161278	93135	38719	8688	51	43401141	2.683e+06	70983	7848	159	18267	588	3842	51
2014	Tibet	1333173	3693	2601	541	5	3244265	237999	4891	284	6	662	40	7	0
2014	Shaanxi	18439792	381434	66686	10867	75	57408128	7.27905e+06	150931	25236	1847	39188	1318	6848	515
2014	Gansu	6920201	73059	25726	3357	48	26654352	1983175	64285	8037	600	12215	747	1058	7
2014	Ningxia	2026648	20919	7831	1485	24	11451551	775415	13282	1337	25	4894	126	85	0
2014	Qinghai	1610646	12077	4096	610	13	4383149	230933	7150	813	8	1595	74	42	0
2014	Xinjiang	6063470	32586	21771	3503	58	38720009	1.54926e+06	32608	4761	140	9494	217	332	31
2014	Innner Mogolia	8285460	40934	25239	4280	32	34961673	2.70422e+06	53455	5290	179	9283	491	325	1
2015	Chongqing	11898358	189929	40517	7815	64	5.14168e+07	5.39852e+06	99729	14039	827	19599	1288	4088	474
2015	Sichuan	19233666	465250	85629	17613	109	91867303	8.5034e+06	175724	23360	2085	50140	1828	7291	266
2015	Yunnan	7436318	105504	36992	7094	69	4.04751e+07	4.15359e+06	89104	9336	331	15791	898	2178	5
2015	Guizhou	8345143	65231	30894	4317	59	4.13233e+07	2.45542e+06	57994	4491	47	9382	514	1394	6
2015	Guangxi	10348638	112496	39691	9788	71	4.38468e+07	3.08972e+06	76807	8308	136	17213	708	4341	58
2015	Tibet	1592510	11283	2619	318	6	3284346	251339	5060	418	5	686	26	14	0
2015	Shaanxi	20963952	397362	68119	10611	92	5.92758e+07	7.99891e+06	167256	26159	2332	43013	1548	8927	523
2015	Gansu	9127644	69583	26576	3810	45	2.746e+07	2.39063e+06	67158	8551	644	11835	848	878	10
2015	Ningxia	2565065	18250	8063	1420	18	1.16021e+07	834893	15487	1381	29	3586	99	115	0
2015	Qinghai	1520349	10507	4300	632	12	4.70307e+06	297303	7384	931	8	1810	58	51	0
2015	Xinjiang	7637018	40103	22204	3784	44	4.12065e+07	1.68455e+06	31080	5303	150	10401	251	731	4
2015	Innner Mogolia	8367659	32707	25792	3255	53	3.49028e+07	3.04287e+06	54471	5237	149	8801	885	572	16
2016	Chongqing	12640846	265356	41212	8520	65	5.15575e+07	5.98837e+06	109317	14453	925	21629	1273	5115	634
2016	Sichuan	21698814	478284	86994	17461	109	9.32307e+07	8.96575e+06	182477	23155	2055	51419	1755	10043	572
2016	Yunnan	8107201	117710	38968	6956	72	3.92086e+07	4.70795e+06	85795	9551	379	15497	1024	3017	24
2016	Guizhou	9067955	80296	33421	4220	64	4.43419e+07	3.06666e+06	64230	4679	49	10069	598	1752	12
2016	Guangxi	10675724	136599	41502	10202	73	4.55446e+07	4.37526e+06	82517	8671	169	16500	587	5727	67
2016	Tibet	1391989	3545	2467	253	7	3.48945e+06	272409	5203	472	5	712	26	42	0
2016	Shaanxi	20914728	350274	67642	11240	93	6.12528e+07	8.47116e+06	183804	25835	2269	45510	1609	13825	664
2016	Gansu	10249906	77230	27133	3909	49	3.37756e+07	2.70896e+06	70621	8205	601	12871	835	1696	18
2016	Ningxia	2455869	25119	8120	1940	18	1.19533e+07	915718	16845	1498	34	3855	173	157	2
2016	Qinghai	1890184	20910	4513	661	12	4.83329e+06	312366	8031	983	7	2334	45	78	0
2016	Xinjiang	7209924	46154	21165	4031	46	4.11948e+07	1.792e+06	32647	5406	168	10046	297	1165	10
2016	Innner Mogolia	8949581	38646	26132	3328	53	3.49809e+07	3485616	55088	5473	179	10940	981	707	1
2017	Chongqing	12620520	340854	42429	9588.5	65	5.15767e+07	6.62313e+06	104704	14471	1046	22083	1444	5908	881
2017	Sichuan	22269535	558042	85106	19515.4	109	9.41639e+07	9.44626e+06	184269	23550	2226	52419	1916	10659	641
2017	Yunnan	9499920	111637	39316	7210	77	4.13339e+07	5.04199e+06	96365	9887	366	11330	978	3435	14
2017	Guizhou	10918352	126834	35398	4467	70	4.41542e+07	3.74635e+06	75025	4857	72	10067	756	3569	19
2017	Guangxi	13051838	218933	44325	10584	74	5.10606e+07	4.03089e+06	88932	8847	197	15083	725	5385	115
2017	Tibet	1587762	8136	2484	313.2	7	3.51046e+06	299199	5493	463	4	896	31	22	0
2017	Shaanxi	23228597	376034	68356	12066	93	6.11942e+07	9.70119e+06	172708	26841	2412	49131	1770	18137	681
2017	Gansu	10667690	90286	28869	4041	49	3.54341e+07	2.97407e+06	70242	8509	643	13175	626	2792	88
2017	Ningxia	2909871	53036	8272	1924	19	1.22158e+07	1.02403e+06	17205	1527	43	4986	241	310	7
2017	Qinghai	2050089	24698	4843	652	12	5.6791e+06	362090	7937	1039	12	2104	66	120	0
2017	Xinjiang	7270683	43625	21737	3428	47	4.20741e+07	2.14712e+06	35679	5467	169	10053	194	1308	4
2017	Innner Mogolia	9156067	44745	26629	3329	53	3.56149e+07	3.73673e+06	57501	5462	173	10599	817	807	3
2018	Chongqing	13363229	396314	43700	10032.9	65	5.13517e+07	6.8646e+06	105300	15417	1093	22338	1603	7030	734
2018	Sichuan	25014583	662684	87922	21529.1	119	9.35266e+07	1.00575e+07	186361	24732	2249	59437	1894	14309	802
2018	Yunnan	10199619	144103	40147	7814	79	4.28583e+07	5.51305e+06	95714	10047	352	14403	1163	4825	21
2018	Guizhou	12154773	146479	36596	4889	72	4.44792e+07	4.22545e+06	69877	5251	110	9360	849	3536	19
2018	Guangxi	12446750	214313	46077	11625	75	5.22269e+07	4.72737e+06	97498	8900	246	15385	618	4824	110
2018	Tibet	2014274	6713	2629	426	7	3.84846e+06	323668	5609	492	16	1000	31	53	0
2018	Shaanxi	23746365	487995	69757	13689	95	8.84957e+07	1.03682e+07	169633	27940	2819	55886	1950	18451	740
2018	Gansu	11504805	120842	29324	4544	49	3.32899e+07	3.17151e+06	70587	8884	642	12301	633	3053	50
2018	Ningxia	2679123	33990	8260	2224	19	1.21684e+07	1.10734e+06	17892	1540	50	3906	166	437	10
2018	Qinghai	2540637	26184	4920	620	12	5.39061e+06	395771	8331	1156	19	2204	84	247	0
2018	Xinjiang	7955914	50955	21750	3546	50	3.84472e+07	2.36474e+06	34542	5927	224	10221	190	1427	0
2018	Innner Mogolia	9942729	66786	27093	34322	53	3.58105e+07	3.99906e+06	58014	5759	212	9169	847	1196	5
2019	Chongqing	14657369	462499	46288	12120	65	5.00798e+07	7.32711e+06	108837	15567	1110	26162	1623	6920	876
2019	Sichuan	30755013	785882	90671	27127	126	9.40303e+07	1.09828e+07	206829	25973	2531	59355	1792	15546	1013
2019	Yunnan	11468730	162711	41547	9473	81	4.53766e+07	6.03425e+06	101738	10390	405	16218	1064	3848	47
2019	Guizhou	15039141	175298	38095	5693	72	4.33267e+07	4.30683e+06	67065	5447	112	12290	721	4412	66
2019	Guangxi	13784814	237177	49160	13218	78	5.64376e+07	5.17397e+06	108080	9668	199	15967	751	5944	109
2019	Tibet	2359259	9068	2610	510	7	3.83172e+06	392554	5968	563	14	828	27	62	0
2019	Shaanxi	25334020	629650	71602	26432	95	6.49115e+07	1.1611e+07	160501	29427	3043	62171	1877	18665	1021
2019	Gansu	12373565	143465	30139	7329	49	3.30469e+07	3.59522e+06	68928	9708	690	12796	626	3196	106
2019	Ningxia	3228711	60484	8497	1915	19	1.22335e+07	1.14622e+06	17975	1936	61	4824	173	646	20
2019	Qinghai	2918678	24428	4937	664	12	5.37782e+06	424154	8570	1273	15	2569	75	562	1
2019	Xinjiang	10516785	44209	22786	3538	54	4.21975e+07	2.538e+06	35939	6423	220	9028	146	1630	27
2019	Innner Mogolia	10421154	73426	27602	4309	53	3.55192e+07	4.21769e+06	60353	6225	218	8922	803	1502	3
2020	Chongqing	14652374	485965	50007	12644	68	5.20648e+07	7.65626e+06	112852	18165	1144	25256	1632	10513	1223
2020	Sichuan	30901162	851926	96286	29463	132	9.59339e+07	1.1507e+07	222385	31068	2506	62075	1869	13550	1235
2020	Yunnan	12623660	208031	43410	10772	82	4.76937e+07	6.62622e+06	117049	12453	419	14241	1055	4634	34
2020	Guizhou	13665695	179644	39509	6508.6	75	4.40057e+07	4.76361e+06	84786	6809	133	13856	739	4183	32
2020	Guangxi	14165879	190973	53886	14561	82	6.94775e+07	6.17622e+06	119756	10839	298	18748	762	7973	202
2020	Tibet	3909981	7135	2712	435	7	3.65942e+06	429413	6020	672	22	799	22	75	1
2020	Shaanxi	25288967	616362	74742	27730	96	6.68607e+07	1.34648e+07	167048	34446	2942	61620	1921	20001	1595
2020	Gansu	11449206	128091	31416	7642	50	3.28841e+07	3.96855e+06	71341	11128	733	12616	681	3386	165
2020	Ningxia	3464196	62414	9205	1824	20	1.23033e+07	1.35271e+06	18623	2171	47	4925	149	708	41
2020	Qinghai	3323240	16593	4978	731	12	5.30114e+06	472671	9224	1640	16	3371	64	597	2
2020	Xinjiang	12863709	50664	24599	3862	56	4.25492e+07	3.00248e+06	39905	7399	241	9055	146	1822	49
2020	Innner Mogolia	11328914	70423	28240	4487	54	3.51744e+07	4.56557e+06	64977	6950	263	9528	779	1638	25
2021	Chongqing	16844834	588804	53287	14919	69	5.43589e+07	7.93552e+06	112774	20932	1359	27922	1512	8180	1825
2021	Sichuan	33504148	954977	99679	32120	134	9.86068e+07	1.324e+07	226120	32707	2798	68450	1946	16022	1467
2021	Yunnan	13923273	248743	45453	11824	82	4.69598e+07	6.72146e+06	126824	13185	463	14475	1020	6036	100
2021	Guizhou	17194821	203452	41025	7309	75	44541270	5.27172e+06	89564	7273	195	14865	795	4300	46
2021	Guangxi	16301121	1916120	56989	15520	85	7.89337e+07	7773844	129050	11678	337	19225	806	7156	229
2021	Tibet	2959365	9053	2738	401	7	3.47605e+06	452202	5847	705	27	803	47	79	2
2021	Shaanxi	27401674	743302	77464	31489	97	6.95348e+07	1.4534e+07	171857	37534	3225	61119	2012	20240	1153
2021	Gansu	12578977	131506	32626	8196	49	37215800	4.60747e+06	71429	12102	732	14485	573	3327	92
2021	Ningxia	3660279	69356	9749	2213	20	1.3913e+07	1.62351e+06	20231	2519	92	3397	156	1015	36
2021	Qinghai	4564477	33564	5156	878	12	5.49951e+06	682514	9554	1860	36	3277	93	404	5
2021	Xinjiang	14548212	59266	26745	4712	55	9.57926e+07	3.4408e+06	44265	7775	216	10941	231	5751	22
2021	Innner Mogolia	11843025	91039	28741	5388	54	3.40214e+07	4.84444e+06	65721	7735	257	8929	791	2730	15
2022	Chongqing	17400138	675483	56583	16261.3	70	5.68065e+07	8.51695e+06	122605	21767	1374	34182	1528	8202	1943
2022	Sichuan	37281359	1.05218e+06	105477	32860.7	134	1.02538e+08	1.44449e+07	253299	35282	3235	78687	1857	16221	1814
2022	Yunnan	16673190	287604	47048	12348	82	4.72925e+07	7.40267e+06	136465	15623	674	14143	783	5237	110
2022	Guizhou	18583271	252690	43744	7878	75	4.5614e+07	7.98405e+06	100642	7460	130	15015	775	3718	98
2022	Guangxi	17827986	227882	62075	19606	85	8.05235e+07	9.53758e+06	144425	13824	487	20285	765	8010	554
2022	Tibet	2874976	18023	2844	543.1	7	3.79651e+06	528596	6326	892	28	891	50	104	2
2022	Shaanxi	26967048	795790	80499	32221	97	7.05172e+07	1.58674e+07	184287	41553	3335	60352	1926	18923	1413
2022	Gansu	13541237	146720	34266	8296	49	3.99661e+07	5.63367e+06	80494	13761	888	15060	508	3495	118
2022	Ningxia	3899965	70438	9897	2365	20	1.22999e+07	1.75088e+06	21476	3343	166	5897	154	1102	70
2022	Qinghai	4074081	30768	5133	829	12	5.74006e+06	1.06909e+06	10439	2357	65	3636	88	411	4
2022	Xinjiang	15336871	62437	28151	5461	55	9.4575e+07	4.22419e+06	55737	9421	321	13226	289	2407	21
2022	Innner Mogolia	11722649	86150	29310	6060	54	3.62073e+07	5.78169e+06	70626	9084	338	9088	868	2911	25
