# Supplementary material for: Input-output efficiency, productivity dynamics, and determinants in western China’s higher education: A three-stage DEA, global Malmquist index, and Tobit model approach
Source: PLoS One. 2025 Jun 11;20(6):e0325901. doi: 10.1371/journal.pone.0325901 (PMC12157086; doi:10.1371/journal.pone.0325901)
Supplement: S7 Table — (XLSX) [file pone.0325901.s012.xlsx]

## Sheet: S7 
DMU	DMU's Connotation	TE
1	2010-Chongqing	1
2	2011-Chongqing	1
3	2012-Chongqing	1
4	2013-Chongqing	1
5	2014-Chongqing	1
6	2015-Chongqing	1
7	2016-Chongqing	1
8	2017-Chongqing	1
9	2018-Chongqing	1
10	2019-Chongqing	1
11	2020-Chongqing	1
12	2021-Chongqing	1
13	2022-Chongqing	1
14	2010-Sichuan	1
15	2011-Sichuan	1
16	2012-Sichuan	0.987785
17	2013-Sichuan	0.963269
18	2014-Sichuan	1
19	2015-Sichuan	1
20	2016-Sichuan	0.962561
21	2017-Sichuan	0.979246
22	2018-Sichuan	0.995155
23	2019-Sichuan	0.972485
24	2020-Sichuan	0.968832
25	2021-Sichuan	0.952676
26	2022-Sichuan	1
27	2010-Yunnan	1
28	2011-Yunnan	1
29	2012-Yunnan	1
30	2013-Yunnan	0.942286
31	2014-Yunnan	0.94578
32	2015-Yunnan	1
33	2016-Yunnan	1
34	2017-Yunnan	1
35	2018-Yunnan	1
36	2019-Yunnan	0.94282
37	2020-Yunnan	0.996213
38	2021-Yunnan	1
39	2022-Yunnan	1
40	2010-Guizhou	1
41	2011-Guizhou	0.912903
42	2012-Guizhou	0.895921
43	2013-Guizhou	0.791432
44	2014-Guizhou	0.79354
45	2015-Guizhou	0.867904
46	2016-Guizhou	0.864743
47	2017-Guizhou	0.956353
48	2018-Guizhou	0.865598
49	2019-Guizhou	0.729184
50	2020-Guizhou	0.796746
51	2021-Guizhou	0.80178
52	2022-Guizhou	0.838509
53	2010-Guangxi	1
54	2011-Guangxi	1
55	2012-Guangxi	1
56	2013-Guangxi	1
57	2014-Guangxi	1
58	2015-Guangxi	0.985385
59	2016-Guangxi	0.966234
60	2017-Guangxi	0.903598
61	2018-Guangxi	0.824992
62	2019-Guangxi	0.853872
63	2020-Guangxi	0.998736
64	2021-Guangxi	0.853385
65	2022-Guangxi	1
66	2010-Tibet	1
67	2011-Tibet	0.923583
68	2012-Tibet	1
69	2013-Tibet	0.924234
70	2014-Tibet	0.917822
71	2015-Tibet	0.814421
72	2016-Tibet	1
73	2017-Tibet	0.907262
74	2018-Tibet	0.849328
75	2019-Tibet	0.859615
76	2020-Tibet	0.87454
77	2021-Tibet	0.817308
78	2022-Tibet	0.818759
79	2010-Shaanxi	1
80	2011-Shaanxi	1
81	2012-Shaanxi	1
82	2013-Shaanxi	1
83	2014-Shaanxi	1
84	2015-Shaanxi	1
85	2016-Shaanxi	1
86	2017-Shaanxi	1
87	2018-Shaanxi	1
88	2019-Shaanxi	1
89	2020-Shaanxi	1
90	2021-Shaanxi	1
91	2022-Shaanxi	1
92	2010-Gansu	1
93	2011-Gansu	1
94	2012-Gansu	1
95	2013-Gansu	1
96	2014-Gansu	1
97	2015-Gansu	1
98	2016-Gansu	1
99	2017-Gansu	1
100	2018-Gansu	0.911247
101	2019-Gansu	0.861316
102	2020-Gansu	0.959871
103	2021-Gansu	0.970566
104	2022-Gansu	1
105	2010-Ningxia	1
106	2011-Ningxia	1
107	2012-Ningxia	1
108	2013-Ningxia	1
109	2014-Ningxia	0.897142
110	2015-Ningxia	0.844527
111	2016-Ningxia	0.854872
112	2017-Ningxia	0.956611
113	2018-Ningxia	0.816849
114	2019-Ningxia	0.80457
115	2020-Ningxia	0.762543
116	2021-Ningxia	0.742612
117	2022-Ningxia	0.836207
118	2010-Qinghai	1
119	2011-Qinghai	1
120	2012-Qinghai	1
121	2013-Qinghai	1
122	2014-Qinghai	0.844776
123	2015-Qinghai	0.826114
124	2016-Qinghai	0.900435
125	2017-Qinghai	0.771214
126	2018-Qinghai	0.840369
127	2019-Qinghai	0.932789
128	2020-Qinghai	1
129	2021-Qinghai	0.91695
130	2022-Qinghai	1
131	2010-Xinjiang	1
132	2011-Xinjiang	1
133	2012-Xinjiang	0.984704
134	2013-Xinjiang	0.986193
135	2014-Xinjiang	0.991173
136	2015-Xinjiang	0.998176
137	2016-Xinjiang	0.930323
138	2017-Xinjiang	0.947327
139	2018-Xinjiang	0.924714
140	2019-Xinjiang	1
141	2020-Xinjiang	1
142	2021-Xinjiang	1
143	2022-Xinjiang	1
144	2010-Inner Mongolia	1
145	2011-Inner Mongolia	0.954167
146	2012-Inner Mongolia	0.956212
147	2013-Inner Mongolia	0.979294
148	2014-Inner Mongolia	1
149	2015-Inner Mongolia	1
150	2016-Inner Mongolia	1
151	2017-Inner Mongolia	0.998362
152	2018-Inner Mongolia	0.910134
153	2019-Inner Mongolia	0.890787
154	2020-Inner Mongolia	0.942147
155	2021-Inner Mongolia	0.919413
156	2022-Inner Mongolia	1
