# Supplementary material for: Input-output efficiency, productivity dynamics, and determinants in western China’s higher education: A three-stage DEA, global Malmquist index, and Tobit model approach
Source: PLoS One. 2025 Jun 11;20(6):e0325901. doi: 10.1371/journal.pone.0325901 (PMC12157086; doi:10.1371/journal.pone.0325901)
Supplement: S8 Table — (XLSX) [file pone.0325901.s013.xlsx]

## Sheet: S8 
Window	Period	DMU	DMU Order in Data	TE
2010-2022	2010	Chongqing	1	1
2010-2022	2011	Chongqing	1	1
2010-2022	2012	Chongqing	1	1
2010-2022	2013	Chongqing	1	1
2010-2022	2014	Chongqing	1	1
2010-2022	2015	Chongqing	1	1
2010-2022	2016	Chongqing	1	1
2010-2022	2017	Chongqing	1	1
2010-2022	2018	Chongqing	1	1
2010-2022	2019	Chongqing	1	1
2010-2022	2020	Chongqing	1	1
2010-2022	2021	Chongqing	1	1
2010-2022	2022	Chongqing	1	1
2010-2022	2010	Sichuan	2	1
2010-2022	2011	Sichuan	2	1
2010-2022	2012	Sichuan	2	0.987785
2010-2022	2013	Sichuan	2	0.963269
2010-2022	2014	Sichuan	2	1
2010-2022	2015	Sichuan	2	1
2010-2022	2016	Sichuan	2	0.962561
2010-2022	2017	Sichuan	2	0.979246
2010-2022	2018	Sichuan	2	0.995155
2010-2022	2019	Sichuan	2	0.972485
2010-2022	2020	Sichuan	2	0.968832
2010-2022	2021	Sichuan	2	0.952676
2010-2022	2022	Sichuan	2	1
2010-2022	2010	Yunnan	3	1
2010-2022	2011	Yunnan	3	1
2010-2022	2012	Yunnan	3	1
2010-2022	2013	Yunnan	3	0.942286
2010-2022	2014	Yunnan	3	0.94578
2010-2022	2015	Yunnan	3	1
2010-2022	2016	Yunnan	3	1
2010-2022	2017	Yunnan	3	1
2010-2022	2018	Yunnan	3	1
2010-2022	2019	Yunnan	3	0.94282
2010-2022	2020	Yunnan	3	0.996213
2010-2022	2021	Yunnan	3	1
2010-2022	2022	Yunnan	3	1
2010-2022	2010	Guizhou	4	1
2010-2022	2011	Guizhou	4	0.912903
2010-2022	2012	Guizhou	4	0.895921
2010-2022	2013	Guizhou	4	0.791432
2010-2022	2014	Guizhou	4	0.79354
2010-2022	2015	Guizhou	4	0.867904
2010-2022	2016	Guizhou	4	0.864743
2010-2022	2017	Guizhou	4	0.956353
2010-2022	2018	Guizhou	4	0.865598
2010-2022	2019	Guizhou	4	0.729184
2010-2022	2020	Guizhou	4	0.796746
2010-2022	2021	Guizhou	4	0.80178
2010-2022	2022	Guizhou	4	0.838509
2010-2022	2010	Guangxi	5	1
2010-2022	2011	Guangxi	5	1
2010-2022	2012	Guangxi	5	1
2010-2022	2013	Guangxi	5	1
2010-2022	2014	Guangxi	5	1
2010-2022	2015	Guangxi	5	0.985385
2010-2022	2016	Guangxi	5	0.966234
2010-2022	2017	Guangxi	5	0.903598
2010-2022	2018	Guangxi	5	0.824992
2010-2022	2019	Guangxi	5	0.853872
2010-2022	2020	Guangxi	5	0.998736
2010-2022	2021	Guangxi	5	0.853385
2010-2022	2022	Guangxi	5	1
2010-2022	2010	Tibet	6	1
2010-2022	2011	Tibet	6	0.923583
2010-2022	2012	Tibet	6	1
2010-2022	2013	Tibet	6	0.924234
2010-2022	2014	Tibet	6	0.917822
2010-2022	2015	Tibet	6	0.814421
2010-2022	2016	Tibet	6	1
2010-2022	2017	Tibet	6	0.907262
2010-2022	2018	Tibet	6	0.849328
2010-2022	2019	Tibet	6	0.859615
2010-2022	2020	Tibet	6	0.87454
2010-2022	2021	Tibet	6	0.817308
2010-2022	2022	Tibet	6	0.818759
2010-2022	2010	Shaanxi	7	1
2010-2022	2011	Shaanxi	7	1
2010-2022	2012	Shaanxi	7	1
2010-2022	2013	Shaanxi	7	1
2010-2022	2014	Shaanxi	7	1
2010-2022	2015	Shaanxi	7	1
2010-2022	2016	Shaanxi	7	1
2010-2022	2017	Shaanxi	7	1
2010-2022	2018	Shaanxi	7	1
2010-2022	2019	Shaanxi	7	1
2010-2022	2020	Shaanxi	7	1
2010-2022	2021	Shaanxi	7	1
2010-2022	2022	Shaanxi	7	1
2010-2022	2010	Gansu	8	1
2010-2022	2011	Gansu	8	1
2010-2022	2012	Gansu	8	1
2010-2022	2013	Gansu	8	1
2010-2022	2014	Gansu	8	1
2010-2022	2015	Gansu	8	1
2010-2022	2016	Gansu	8	1
2010-2022	2017	Gansu	8	1
2010-2022	2018	Gansu	8	0.911247
2010-2022	2019	Gansu	8	0.861316
2010-2022	2020	Gansu	8	0.959871
2010-2022	2021	Gansu	8	0.970566
2010-2022	2022	Gansu	8	1
2010-2022	2010	Ningxia	9	1
2010-2022	2011	Ningxia	9	1
2010-2022	2012	Ningxia	9	1
2010-2022	2013	Ningxia	9	1
2010-2022	2014	Ningxia	9	0.897142
2010-2022	2015	Ningxia	9	0.844527
2010-2022	2016	Ningxia	9	0.854872
2010-2022	2017	Ningxia	9	0.956611
2010-2022	2018	Ningxia	9	0.816849
2010-2022	2019	Ningxia	9	0.80457
2010-2022	2020	Ningxia	9	0.762543
2010-2022	2021	Ningxia	9	0.742612
2010-2022	2022	Ningxia	9	0.836207
2010-2022	2010	Qinghai	10	1
2010-2022	2011	Qinghai	10	1
2010-2022	2012	Qinghai	10	1
2010-2022	2013	Qinghai	10	1
2010-2022	2014	Qinghai	10	0.844776
2010-2022	2015	Qinghai	10	0.826114
2010-2022	2016	Qinghai	10	0.900435
2010-2022	2017	Qinghai	10	0.771214
2010-2022	2018	Qinghai	10	0.840369
2010-2022	2019	Qinghai	10	0.932789
2010-2022	2020	Qinghai	10	1
2010-2022	2021	Qinghai	10	0.91695
2010-2022	2022	Qinghai	10	1
2010-2022	2010	Xinjiang	11	1
2010-2022	2011	Xinjiang	11	1
2010-2022	2012	Xinjiang	11	0.984704
2010-2022	2013	Xinjiang	11	0.986193
2010-2022	2014	Xinjiang	11	0.991173
2010-2022	2015	Xinjiang	11	0.998176
2010-2022	2016	Xinjiang	11	0.930323
2010-2022	2017	Xinjiang	11	0.947327
2010-2022	2018	Xinjiang	11	0.924714
2010-2022	2019	Xinjiang	11	1
2010-2022	2020	Xinjiang	11	1
2010-2022	2021	Xinjiang	11	1
2010-2022	2022	Xinjiang	11	1
2010-2022	2010	Inner Mongolia	12	1
2010-2022	2011	Inner Mongolia	12	0.954167
2010-2022	2012	Inner Mongolia	12	0.956212
2010-2022	2013	Inner Mongolia	12	0.979294
2010-2022	2014	Inner Mongolia	12	1
2010-2022	2015	Inner Mongolia	12	1
2010-2022	2016	Inner Mongolia	12	1
2010-2022	2017	Inner Mongolia	12	0.998362
2010-2022	2018	Inner Mongolia	12	0.910134
2010-2022	2019	Inner Mongolia	12	0.890787
2010-2022	2020	Inner Mongolia	12	0.942147
2010-2022	2021	Inner Mongolia	12	0.919413
2010-2022	2022	Inner Mongolia	12	1
