# Supplementary material for: Input-output efficiency, productivity dynamics, and determinants in western China’s higher education: A three-stage DEA, global Malmquist index, and Tobit model approach
Source: PLoS One. 2025 Jun 11;20(6):e0325901. doi: 10.1371/journal.pone.0325901 (PMC12157086; doi:10.1371/journal.pone.0325901)
Supplement: S9 Table — (XLSX) [file pone.0325901.s014.xlsx]

## Sheet: S9
Period	DMU	TE
2010	Chongqing	1
2011	Chongqing	1
2012	Chongqing	1
2013	Chongqing	1
2014	Chongqing	1
2015	Chongqing	1
2016	Chongqing	1
2017	Chongqing	1
2018	Chongqing	1
2019	Chongqing	1
2020	Chongqing	1
2021	Chongqing	1
2022	Chongqing	1
2010	Sichuan	1
2011	Sichuan	1
2012	Sichuan	1
2013	Sichuan	1
2014	Sichuan	1
2015	Sichuan	1
2016	Sichuan	1
2017	Sichuan	1
2018	Sichuan	1
2019	Sichuan	1
2020	Sichuan	1
2021	Sichuan	1
2022	Sichuan	1
2010	Yunnan	1
2011	Yunnan	1
2012	Yunnan	1
2013	Yunnan	1
2014	Yunnan	1
2015	Yunnan	1
2016	Yunnan	1
2017	Yunnan	1
2018	Yunnan	1
2019	Yunnan	1
2020	Yunnan	1
2021	Yunnan	1
2022	Yunnan	1
2010	Guizhou	1
2011	Guizhou	1
2012	Guizhou	1
2013	Guizhou	0.841787
2014	Guizhou	0.893666
2015	Guizhou	0.982028
2016	Guizhou	0.938218
2017	Guizhou	1
2018	Guizhou	1
2019	Guizhou	1
2020	Guizhou	1
2021	Guizhou	1
2022	Guizhou	1
2010	Guangxi	1
2011	Guangxi	1
2012	Guangxi	1
2013	Guangxi	1
2014	Guangxi	1
2015	Guangxi	1
2016	Guangxi	1
2017	Guangxi	1
2018	Guangxi	1
2019	Guangxi	1
2020	Guangxi	1
2021	Guangxi	0.955932
2022	Guangxi	1
2010	Tibet	1
2011	Tibet	1
2012	Tibet	1
2013	Tibet	1
2014	Tibet	1
2015	Tibet	0.902715
2016	Tibet	1
2017	Tibet	1
2018	Tibet	1
2019	Tibet	0.981438
2020	Tibet	0.975496
2021	Tibet	1
2022	Tibet	0.965728
2010	Shaanxi	1
2011	Shaanxi	1
2012	Shaanxi	1
2013	Shaanxi	1
2014	Shaanxi	1
2015	Shaanxi	1
2016	Shaanxi	1
2017	Shaanxi	1
2018	Shaanxi	1
2019	Shaanxi	1
2020	Shaanxi	1
2021	Shaanxi	1
2022	Shaanxi	1
2010	Gansu	1
2011	Gansu	1
2012	Gansu	1
2013	Gansu	1
2014	Gansu	1
2015	Gansu	1
2016	Gansu	1
2017	Gansu	1
2018	Gansu	1
2019	Gansu	1
2020	Gansu	1
2021	Gansu	1
2022	Gansu	1
2010	Ningxia	1
2011	Ningxia	1
2012	Ningxia	1
2013	Ningxia	1
2014	Ningxia	1
2015	Ningxia	0.982856
2016	Ningxia	0.94741
2017	Ningxia	1
2018	Ningxia	0.969607
2019	Ningxia	1
2020	Ningxia	1
2021	Ningxia	0.890088
2022	Ningxia	1
2010	Qinghai	1
2011	Qinghai	1
2012	Qinghai	1
2013	Qinghai	1
2014	Qinghai	1
2015	Qinghai	1
2016	Qinghai	1
2017	Qinghai	1
2018	Qinghai	1
2019	Qinghai	1
2020	Qinghai	1
2021	Qinghai	1
2022	Qinghai	1
2010	Xinjiang	1
2011	Xinjiang	1
2012	Xinjiang	1
2013	Xinjiang	1
2014	Xinjiang	1
2015	Xinjiang	1
2016	Xinjiang	1
2017	Xinjiang	1
2018	Xinjiang	1
2019	Xinjiang	1
2020	Xinjiang	1
2021	Xinjiang	1
2022	Xinjiang	1
2010	Inner Mongolia	1
2011	Inner Mongolia	1
2012	Inner Mongolia	1
2013	Inner Mongolia	1
2014	Inner Mongolia	1
2015	Inner Mongolia	1
2016	Inner Mongolia	1
2017	Inner Mongolia	1
2018	Inner Mongolia	1
2019	Inner Mongolia	1
2020	Inner Mongolia	1
2021	Inner Mongolia	1
2022	Inner Mongolia	1
